# Supplementary material for: Pneumocystis Pneumonia in Patients with Autoimmune Diseases: A Retrospective Study Focused on Clinical Characteristics and Prognostic Factors Related to Death
Source: PLoS One. 2015 Sep 30;10(9):e0139144. doi: 10.1371/journal.pone.0139144 (PMC4589243; doi:10.1371/journal.pone.0139144)
Supplement: S1 Table — (XLSX) [file pone.0139144.s001.xlsx]

## Sheet: 工作表1
S 1 table Clinical characters and diagnostic procedure
Patient	gender	Underlying disease	Use of glucocorticoid	Type of glucocorticoid	Dose of glucocorticoid	Duration of glucocorticoid	Use of immunosuppressive agents	Type of immunosuppressive agents	Shock	MV	Diagnostic procedure	Sample
1	F	SLE	Yes	Methylprednisolone	45	240	Yes	CTX，Mycophenlatemofetil	No	No	PCR	Sputum
2	F	SLE	Yes	Prednisone	15	240	Yes	CTX	Yes	Yes	GMS,PCR	BAL
3	F	SLE	Yes	Others	50	30	Yes	CTX	Yes	No	GMS	BAL
4	M	SLE	Yes	Methylprednisolone	62.5	20	Yes	MTX	Yes	No	GMS	Sputum
5	M	RA	Yes	Methylprednisolone	37.5	104	Yes	Tripterygium Glycoside，MTX	No	Yes	GMS,PCR	Sputum
6	F	Dermatomyositis/Myositis	Yes	Prednisone	30	——	Yes	Mycophenlatemofetil	Yes	No	GMS,PCR	BAL
7	F	RA	Yes	Prednisone	5	30	Yes	Tripterygium Glycoside	Yes	No	GMS,PCR	Sputum
8	M	Dermatomyositis/Myositis	Yes	Methylprednisolone	7.5	120	No	——	Yes	Yes	PCR	Sputum
9	M	SLE	Yes	Prednisone	5	39	Yes	Mycophenlatemofetil，CTX，Tripterygium Glycoside	No	No	GMS,PCR	BAL
10	M	SLE	Yes	Methylprednisolone	60	168	Yes	Mycophenlatemofetil , biological agents	No	Yes	PCR	BAL
11	F	SLE	Yes	Prednisone	25	90	Yes	CTX	Yes	Yes	GMS	Sputum
12	F	SLE	Yes	Methylprednisolone	40	80	Yes	CTX	No	No	GMS	BAL
13	M	Dermatomyositis/Myositis	Yes	Methylprednisolone	75	22	Yes	MTX	No	Yes	GMS	BAL
14	F	Vasculitis	Yes	Prednisone	60	90	Yes	CTX	No	No	GMS	Sputum
15	F	Other CTDs	Yes	Methylprednisolone	75	73	Yes	CTX	Yes	No	GMS	Sputum
16	M	Vasculitis	Yes	Prednisone	32	90	Yes	Tripterygium Glycoside	No	No	PCR	Sputum
17	F	SLE	Yes	Prednisone	25	30	Yes	Tripterygium Glycoside	No	Yes	GMS	Sputum
18	F	Dermatomyositis/Myositis	Yes	Methylprednisolone	60	10	Yes	Acetazolamide , biological agents	Yes	No	GMS,PCR	BAL
19	M	SLE	Yes	Prednisone	50	——	No	——	No	No	GMS,PCR	BAL
20	F	SLE	Yes	Methylprednisolone	65	30	Yes	CTX	No	No	GMS	Sputum
21	M	SLE	Yes	Methylprednisolone	15	100	No	——	Yes	No	PCR	Sputum
22	F	Vasculitis	Yes	Methylprednisolone	12.5	365	Yes	biological agents	Yes	No	PCR	Sputum
23	M	SLE	Yes	Methylprednisolone	75	60	Yes	CTX	No	No	PCR	BAL
24	F	SLE	Yes	Prednisone	50	1095	Yes	CsA	No	No	GMS	Sputum
25	M	SLE	Yes	Prednisone	60	30	Yes	CTX	No	No	GMS	BAL
26	F	SLE	Yes	Prednisone	5	162	Yes	CTX，MTX	No	No	GMS	Sputum
27	F	Vasculitis	Yes	Prednisone	60	——	Yes	CTX	Yes	No	GMS,PCR	Sputum
28	M	SLE	Yes	Prednisone	60	60	Yes	CTX，Csa	No	No	PCR	Sputum
29	F	SLE	Yes	Methylprednisolone	50	33	Yes	CTX，Mycophenlatemofetil	No	No	PCR	Sputum
30	M	SLE	Yes	Methylprednisolone	60	100	Yes	CsA	No	No	GMS	Sputum
31	F	Other CTDs	Yes	Methylprednisolone	35	1460	Yes	CTX	Yes	Yes	PCR	Sputum
32	F	Vasculitis	Yes	Methylprednisolone	50	90	Yes	CTX	No	No	PCR	Sputum,BAL
33	F	SLE	Yes	Prednisone	5	1460	Yes	CTX，Acetazolamide	No	No	PCR	Sputum
34	F	SLE	Yes	Prednisone	15	120	Yes	biological agents, Tripterygium Glycoside	No	No	GMS	BAL
35	M	SLE	Yes	Methylprednisolone	50	80	Yes	CSA	No	No	PCR	BAL
36	F	Vasculitis	Yes	Methylprednisolone	62.5	60	Yes	CTX	Yes	No	GMS,PCR	Sputum
37	M	Vasculitis	Yes	Prednisone	60	30	Yes	CTX	No	No	PCR	Sputum
38	F	SLE	Yes	Prednisone	60	120	Yes	CTX	No	No	GSM	Tissue
39	M	SLE	Yes	Prednisone	40	175	Yes	ctx	No	No	PCR	Sputum
40	M	SLE	Yes	Methylprednisolone	60	——	Yes	Csa	No	No	GMS,PCR	BAL
41	F	SLE	Yes	Methylprednisolone	60	125	Yes	ctx	No	No	GMS,PCR	Sputum
42	F	SLE	Yes	Prednisone	55	96	Yes	csa	Yes	Yes	PCR	Tissue
43	F	SLE	Yes	Others	133	120	No	——	Yes	Yes	PCR	Sputum
44	F	SLE	Yes	Prednisone	50	90	Yes	CTX	No	No	PCR	Sputum
45	F	Dermatomyositis/Myositis	Yes	Prednisone	80	145	Yes	CTX	No	No	GMS	BAL
46	F	RA	Yes	Prednisone	25	60	Yes	Tripterygium Glycoside	No	No	PCR	BAL
47	F	SLE	Yes	Methylprednisolone	100	15	Yes	CTX	Yes	Yes	PCR	Sputum
48	F	SLE	Yes	Methylprednisolone	60	115	Yes	CTX	No	No	GMS	BAL
49	F	SLE	Yes	Prednisone	60	27	No	——	Yes	Yes	PCR	Sputum
50	F	SLE	Yes	Prednisone	60	125	Yes	CTX	No	No	PCR	BAL
51	F	Dermatomyositis/Myositis	Yes	Prednisone	70	36	Yes	CTX	No	No	PCR	BAL
52	F	SLE	Yes	Prednisone	20	178	No	——	No	Yes	GMS	Sputum
53	F	SLE	Yes	Prednisone	35	120	Yes	csa	No	No	PCR	BAL
54	M	Dermatomyositis/Myositis	Yes	Prednisone	80	——	Yes	ctx	No	No	PCR	BAL
55	M	SLE	Yes	Prednisone	60	144	Yes	csa	No	No	GMS，PCR	Sputum
56	F	SLE	Yes	Prednisone	80	175	Yes	ctx	Yes	Yes	PCR	Sputum
57	F	RA	Yes	Prednisone	25	290	Yes	MTX	Yes	Yes	PCR	Sputum
58	M	Vasculitis	Yes	Methylprednisolone	100	135	Yes	ctx	No	Yes	PCR	Sputum
59	M	SLE	Yes	Prednisone	60	——	Yes	CTX	No	Yes	GMS	Sputum
60	M	SLE	Yes	Prednisone	35	——	Yes	Mycophenlatemofetil	No	Yes	GMS	BAL
61	M	Dermatomyositis/Myositis	Yes	Prednisone	50	——	Yes	MTX	No	Yes	PCR	BAL
62	M	Dermatomyositis/Myositis	Yes	Methylprednisolone	5	——	Yes	Mycophenlatemofetil	Yes	No	GMS	BAL
63	F	Dermatomyositis/Myositis	Yes	Prednisone	15	137	Yes	CTX	No	No	GMS	Sputum,BAL
64	F	RA	Yes	Prednisone	55	120	Yes	CTX	No	Yes	GMS	Sputum
65	F	RA	Yes	Methylprednisolone	60	——	Yes	Ctx	Yes	No	GMS	Sputum,BAL
66	F	Vasculitis	Yes	Prednisone	60	——	Yes	CTX	Yes	Yes	PCR	BAL
67	F	Other CTDs	Yes	Methylprednisolone	55	60	Yes	CTX,biological agents	No	No	PCR	BAL
68	F	Other CTDs	Yes	Methylprednisolone	45	183	Yes	CTX	No	No	GMS	Sputum,BAL
69	M	Dermatomyositis/Myositis	Yes	Prednisone	60	210	Yes	CTX	No	Yes	GMS	BAL
