# Supplementary material for: Pneumocystis Pneumonia in Patients with Autoimmune Diseases: A Retrospective Study Focused on Clinical Characteristics and Prognostic Factors Related to Death
Source: PLoS One. 2015 Sep 30;10(9):e0139144. doi: 10.1371/journal.pone.0139144 (PMC4589243; doi:10.1371/journal.pone.0139144)
Supplement: S2 Table — (XLSX) [file pone.0139144.s002.xlsx]

## Sheet: 工作表1
S2 table Radiologic characters in CT scanning
Patient	Pneumothorax	GGO	Reticulation	Patchy scattered infiltrates and parenchymal consolidations	Lymph node enlargement	Pleural infusion	Nodular consolidations	Interlobular septa thicken	Cystic
1	No	No	No	No	No	No	No	No	No
2	No	Yes	Yes	No	No	No	No	No	No
3	No	Yes	Yes	Yes	No	No	No	No	No
4	No	Yes	No	Yes	No	No	No	No	No
5	No	Yes	Yes	No	No	No	No	No	No
6	No	No	Yes	No	No	Yes	Yes	No	No
7	No	Yes	Yes	No	No	No	No	Yes	No
8	Yes	Yes	Yes	Yes	No	No	No	No	Yes
9	No	Yes	No	Yes	Yes	No	Yes	No	No
10	Yes	Yes	No	No	No	No	No	Yes	No
11	Yes	Yes	Yes	Yes	No	No	No	No	No
12	No	Yes	No	No	Yes	No	No	No	No
13	Yes	Yes	Yes	No	No	No	No	No	Yes
14	No	No	No	No	No	Yes	No	Yes	No
15	No	Yes	Yes	Yes	Yes	Yes	No	Yes	No
16	No	Yes	Yes	No	Yes	No	No	No	No
17	No	Yes	Yes	No	Yes	Yes	Yes	No	No
18	No	Yes	Yes	No	No	No	No	No	No
19	No	Yes	Yes	No	Yes	No	No	No	No
20	No	No	No	No	No	No	No	No	No
21	No	Yes	Yes	No	Yes	Yes	No	Yes	No
22	No	No	No	Yes	No	Yes	No	No	No
23	No	No	No	No	No	No	No	No	No
24	No	Yes	No	No	Yes	No	No	Yes	No
25	No	Yes	No	Yes	No	No	No	No	No
26	No	Yes	No	Yes	Yes	No	No	No	No
27	No	No	Yes	Yes	Yes	No	No	No	No
28	No	Yes	No	Yes	Yes	No	No	No	No
29	No	Yes	No	No	No	No	No	No	No
30	No	Yes	No	Yes	Yes	No	No	No	No
31	No	Yes	Yes	No	Yes	No	Yes	No	No
32	No	Yes	No	No	Yes	No	No	No	No
33	No	Yes	No	No	No	Yes	No	Yes	No
34	No	Yes	No	No	No	No	No	No	No
35	No	Yes	No	Yes	No	No	No	No	No
36	No	Yes	No	No	Yes	No	No	No	No
37	No	Yes	No	No	No	No	No	No	No
38	No	Yes	Yes	Yes	Yes	No	No	No	No
39	No	Yes	Yes	No	Yes	No	Yes	Yes	No
40	No	Yes	No	No	No	Yes	No	No	No
41	No	Yes	Yes	No	No	No	No	Yes	No
42	No	Yes	No	No	No	No	Yes	No	No
43	No	Yes	No	Yes	No	Yes	Yes	Yes	No
44	No	Yes	No	No	No	No	No	Yes	No
45	No	Yes	No	No	No	No	No	No	No
46	No	Yes	Yes	No	No	No	Yes	Yes	No
47	No	Yes	No	No	No	No	No	No	No
48	No	Yes	Yes	No	Yes	Yes	Yes	No	No
49	No	Yes	No	Yes	Yes	Yes	Yes	No	No
50	No	Yes	No	No	No	No	No	No	No
51	No	Yes	Yes	No	No	No	No	Yes	No
52	No	Yes	Yes	No	No	No	No	Yes	No
53	No	Yes	No	No	No	No	No	No	No
54	No	Yes	Yes	No	Yes	No	No	No	No
55	No	Yes	No	No	Yes	Yes	No	No	No
56	No	Yes	No	No	No	No	No	No	No
57	Yes	Yes	Yes	Yes	Yes	Yes	No	No	No
58	No	No	Yes	Yes	Yes	No	No	No	No
59	No	No	No	Yes	No	No	No	Yes	No
60	No	Yes	Yes	No	No	Yes	No	No	No
61	No	No	Yes	No	No	Yes	No	No	No
62	No	No	Yes	Yes	No	No	No	Yes	No
63	No	Yes	Yes	No	Yes	Yes	No	No	No
64	No	No	Yes	No	Yes	No	No	No	No
65	No	Yes	Yes	No	No	No	No	No	No
66	No	No	Yes	Yes	No	No	No	No	No
67	No	Yes	Yes	No	No	No	No	No	No
68	No	Yes	Yes	No	No	No	No	No	No
69	No	Yes	Yes	Yes	No	Yes	No	No	No
