# Supplementary material for: Pneumocystis Pneumonia in Patients with Autoimmune Diseases: A Retrospective Study Focused on Clinical Characteristics and Prognostic Factors Related to Death
Source: PLoS One. 2015 Sep 30;10(9):e0139144. doi: 10.1371/journal.pone.0139144 (PMC4589243; doi:10.1371/journal.pone.0139144)
Supplement: S3 Table — (XLSX) [file pone.0139144.s003.xlsx]

## Sheet: 工作表1
S3 table Comorbidities, treatment and outcome
Patient	Heart failure	Diabetes mellitus	Idiopathic pulmonary fibrosis	Chronic renal disease	SMZ-TMPco	Death
1	No	No	No	Yes	Yes	Yes
2	No	No	No	No	Yes	Yes
3	No	No	No	No	Yes	No
4	No	No	Yes	Yes	Yes	No
5	No	No	No	No	Yes	Yes
6	No	No	No	No	No	No
7	No	No	Yes	No	Yes	Yes
8	No	Yes	Yes	No	No	Yes
9	No	No	No	No	Yes	No
10	No	Yes	No	No	Yes	Yes
11	No	Yes	No	No	Yes	No
12	Yes	Yes	No	No	Yes	No
13	No	Yes	No	No	Yes	Yes
14	No	Yes	No	No	Yes	No
15	No	Yes	No	No	Yes	No
16	No	Yes	No	Yes	Yes	No
17	No	No	No	No	Yes	No
18	No	No	Yes	No	Yes	No
19	No	No	No	Yes	Yes	No
20	No	No	No	No	Yes	No
21	Yes	No	Yes	No	Yes	No
22	No	No	No	No	Yes	No
23	No	No	No	Yes	Yes	No
24	No	No	No	Yes	Yes	No
25	No	No	No	Yes	Yes	No
26	No	No	No	Yes	Yes	No
27	No	No	No	No	Yes	Yes
28	No	No	No	Yes	Yes	No
29	No	No	No	Yes	Yes	No
30	No	No	No	No	No	No
31	No	No	No	No	Yes	Yes
32	No	No	No	Yes	No	No
33	No	No	No	No	Yes	No
34	No	No	No	Yes	Yes	Yes
35	No	No	No	Yes	No	No
36	No	No	No	Yes	Yes	Yes
37	No	No	No	Yes	Yes	No
38	No	No	No	Yes	Yes	No
39	No	No	No	No	Yes	No
40	No	No	No	Yes	No	No
41	No	No	No	Yes	Yes	No
42	No	No	No	Yes	No	Yes
43	No	No	No	Yes	Yes	Yes
44	No	No	No	Yes	Yes	No
45	No	No	No	No	Yes	No
46	No	No	No	No	Yes	No
47	No	No	No	Yes	Yes	Yes
48	No	No	No	Yes	Yes	No
49	No	No	No	No	Yes	Yes
50	No	No	No	No	Yes	No
51	No	No	No	No	Yes	No
52	No	No	No	No	Yes	Yes
53	No	No	No	No	Yes	No
54	No	No	No	No	Yes	No
55	No	No	No	Yes	Yes	No
56	No	No	No	Yes	No	Yes
57	No	No	No	No	No	Yes
58	No	No	No	Yes	Yes	No
59	No	No	No	No	Yes	No
60	No	No	No	No	Yes	No
61	No	No	No	No	No	Yes
62	No	No	Yes	No	Yes	Yes
63	No	No	No	No	Yes	No
64	No	No	No	No	Yes	No
65	No	No	No	No	Yes	No
66	No	No	Yes	No	Yes	Yes
67	No	No	No	No	Yes	No
68	No	No	No	No	Yes	No
69	No	No	No	No	Yes	Yes
